# Supplementary material for: Adsorption of Phthalate Acid Esters by Activated Carbon: The Overlooked Role of the Ethanol Content
Source: Foods. 2022 Jul 15;11(14):2114. doi: 10.3390/foods11142114 (PMC9323295; doi:10.3390/foods11142114)
Supplement: Supplementary file 1 [file foods-11-02114-s001.zip]

Archive with 1 entries (1 files):
- foods-1806075-supplementary.pdf
